# Supplementary material for: Bone Marrow Stromal Cell Regeneration Profile in Treated B-Cell Precursor Acute Lymphoblastic Leukemia Patients: Association with MRD Status and Patient Outcome
Source: Cancers (Basel). 2022 Jun 23;14(13):3088. doi: 10.3390/cancers14133088 (PMC9265080; doi:10.3390/cancers14133088)
Supplement: Supplementary file 1 [file cancers-14-03088-s001.zip]

Archive with 1 entries (1 files):
- cancers-1751219-supplementary.pdf
